# Supplementary material for: Discover hidden splicing variations by mapping personal transcriptomes to personal genomes
Source: Nucleic Acids Res. 2015 Nov 17;43(22):10612–22. doi: 10.1093/nar/gkv1099 (PMC4678817; doi:10.1093/nar/gkv1099)
Supplement: SUPPLEMENTARY DATA [file supp_gkv1099_nar-02506-n-2015-File007.xlsx]

## Sheet: Sheet1
Table: Information of 75 individuals
Coriell IDs	Geuvadis IDs
NA12812	ERR188022
NA12749	ERR188024
NA07056	ERR188027
NA12275	ERR188032
NA12144	ERR188039
NA06994	ERR188047
NA12489	ERR188048
NA11931	ERR188049
NA12830	ERR188051
NA12761	ERR188061
NA11992	ERR188062
NA11831	ERR188067
NA12006	ERR188076
NA11893	ERR188077
NA12814	ERR188081
NA11892	ERR188086
NA12546	ERR188092
NA12843	ERR188099
NA10847	ERR188101
NA12342	ERR188107
NA11894	ERR188122
NA12827	ERR188134
NA12287	ERR188142
NA12716	ERR188140
NA12282	ERR188148
NA12751	ERR188152
NA12872	ERR188157
NA12154	ERR188172
NA07357	ERR188176
NA12413	ERR188181
NA12717	ERR188196
NA06989	ERR188202
NA06986	ERR188213
NA12873	ERR188216
NA12400	ERR188220
NA12874	ERR188227
NA12829	ERR188228
NA12044	ERR188229
NA11930	ERR188235
NA11993	ERR188233
NA12718	ERR188244
NA12777	ERR188256
NA12283	ERR188262
NA12340	ERR188277
NA11994	ERR188301
NA12249	ERR188319
NA07347	ERR188324
NA06984	ERR188325
NA12155	ERR188331
NA12004	ERR188336
NA12815	ERR188339
NA11995	ERR188348
NA12842	ERR188349
NA12399	ERR188350
NA11920	ERR188371
NA07037	ERR188376
NA12045	ERR188377
NA12341	ERR188388
NA10851	ERR188389
NA12383	ERR188396
NA12750	ERR188404
NA12890	ERR188413
NA12043	ERR188414
NA12763	ERR188420
NA11843	ERR188426
NA12889	ERR188429
NA11829	ERR188433
NA12273	ERR188431
NA11830	ERR188435
NA12272	ERR188438
NA12348	ERR188441
NA07051	ERR188474
NA12347	ERR188446
NA12778	ERR188477
NA07048	ERR188481
