# Supplementary material for: Discover hidden splicing variations by mapping personal transcriptomes to personal genomes
Source: Nucleic Acids Res. 2015 Nov 17;43(22):10612–22. doi: 10.1093/nar/gkv1099 (PMC4678817; doi:10.1093/nar/gkv1099)
Supplement: SUPPLEMENTARY DATA [file supp_gkv1099_nar-02506-n-2015-File008.xlsx]

## Sheet: Sheet1
Table: Primers in PCR validation
Gene Symbol	Junction Coordinates (hg19)	Gene Description	Primer (F)	Primer (R)	Individuals used in PCR validation (HapMap ID)
GRAMD1A	chr19:35505291-35506730	GRAM domain containing 1A	GAACCCCCGAGCACAGAG	GCCCACATGGAAGACAGAG	NA11992, NA12144, NA12489, NA11894, NA11995, NA12716
ASMTL	chrX:1540735-1544272	acetylserotonin O-methyltransferase-like	GAGGTTCCATGTGAGGTCATT	TGGAAGTCACTGAGGGAAGG	NA11994, NA12006, NA07051
U2AF1L4	chr19:36233704-36234652	U2 small nuclear RNA auxiliary factor 1-like 4	GGAACATCTGTCCCTGTTGG	CATTTCCCAGAACCTCCAGA	NA11993, NA11931, NA11995, NA12716
ARSG	chr17:66352945-66364691	arylsulfatase G	TTCCACACAGGAACCTTCAA	AGCCACATAGAGCAGGAAGG	NA10851, NA12750, NA12815, NA11831, NA12006, NA12751
NPNT	chr4:106816880-106819054	nephronectin	CTGCCCAACATGGATTTTCT	TCCCCAGGCTTGATACTCAC	NA12717, NA12763, NA06986, NA12489, NA12489
DHRS12	chr13:52345636-52345956	dehydrogenase/reductase (SDR family) member 12	CTTGTGGCTGGCATTTACCT	AGGCAGCAAGTGGTTCTGAC	NA11994
ANXA6	chr5:150483256-150484805	annexin A6	CCTTACCTCAATGGCTTGGT	AGAACAAGCCTCTCTTCTTTGC	NA12812
OAS1	chr12:113355505-113357194	2'-5'-oligoadenylate synthetase 1	CTGGCTGAATTACCCATGCT	TCCAGTCCTCTTCTGCCTGT	NA06994, NA11830, NA11830, NA12812, NA11994, NA12287, NA12006, NA12144, NA12489, NA12489
ICA1	chr7:8167773-8168380	islet cell autoantigen 1, 69kDa	TGCTCAGGACCCATAGATGA	GCCCACTCTTTGCTGAACTC	NA06994, NA07056, NA11993, NA12044, NA06986, NA07037, NA07051, NA12154
ICA1	chr7:8167773-8168380	islet cell autoantigen 1, 69kDa	CCTGTGAAGCTCCCTGACTC	GCCCACTCTTTGCTGAACTC	NA07000, NA07034, NA06994, NA07056, NA11993, NA12044, NA06986, NA07037
