# Supplementary material for: Discover hidden splicing variations by mapping personal transcriptomes to personal genomes
Source: Nucleic Acids Res. 2015 Nov 17;43(22):10612–22. doi: 10.1093/nar/gkv1099 (PMC4678817; doi:10.1093/nar/gkv1099)
Supplement: SUPPLEMENTARY DATA [file supp_gkv1099_nar-02506-n-2015-File009.xlsx]

## Sheet: Sheet1
Table: All personal splice junctions among 75 individuals.
Gene Symbol	Genomic Coordinates	Strand	Splice Site SNP	Average Usage Frequency	Std Dev Usage Frequency	Novel	Number of Individuals Homozygous for Splice Site SNP	Number of Homozygous Individuals with Splice Junction	Number of Individuals Heterozygous for Splice Site SNP	Number of Heterozygous Individuals with Splice Junction	Splice Junction Detection Frequency
NDUFV3	chr21:44327013-44328973	+	rs73905782	0.263344	0.150437	yes	1	1	15	15	1
OAS1,RP1-71H24.1	chr12:113355506-113357194	+	rs10774671	0.214655	0.0733768	yes	30	29	40	40	0.985714
STYXL1	chr7:75630274-75633075	-	rs8565	0.31242	0.0734772	yes	38	37	31	31	0.985507
GRAMD1A,CTD-2527I21.14	chr19:35505292-35506730	+	rs2290647	0.654828	0.0752633	yes	9	8	35	35	0.977273
LINC00158	chr21:26758652-26758994	-	rs13049048	0.291776	0.0737765	yes	1	0	27	27	0.964286
RP11-761I4.4,IL16	chr15:81598887-81600451	+	rs4778639	0.249338	0.0603476	yes	1	1	14	13	0.933333
CPNE1	chr20:34214723-34215201	-	rs2425068	0.648269	0.0564645	no	1	0	9	9	0.9
HSD17B7P2	chr10:38654940-38658880	+	rs2804645	0.587041	0.19535	no	2	2	32	28	0.882353
PIGN	chr18:59805532-59806215	-	rs9959632	0.998756	0.0101045	no	75	67	1	0	0.881579
RRP15	chr1:218458798-218475626	+	rs79780813	0.517486	0.0677928	yes	1	0	7	7	0.875
ACTG1	chr17:79477355-79477504	-	rs1140892	1	0	yes	1	0	7	7	0.875
C14orf159	chr14:91636531-91639632	+	rs4900072	0.975492	0.0512528	no	7	2	38	37	0.866667
CERS4	chr19:8312447-8315959	+	rs12977774	0.329907	0.0387014	yes	1	0	6	6	0.857143
PRKAR1B	chr7:618491-618892	-	rs28378190	0.435554	0.168901	yes	8	7	46	39	0.851852
ACTG1	chr17:79479387-79479626	-	rs28698582	0.112252	0.0506486	yes	7	7	30	24	0.837838
HSD17B7	chr1:162776741-162782087	+	rs74116796	0.142364	0.0558531	yes	1	1	5	4	0.833333
STAG3L5P-PVRIG2P-PILRB,PILRB	chr7:99954456-99955842	+	rs41280971	0.672398	0.139302	yes	3	3	23	18	0.807692
RAD51	chr15:40987825-40990954	+	rs5030791	0.336782	0.0870562	yes	1	0	4	4	0.8
RPS6	chr9:19187221-19376258	+	rs67906804	0.0146805	0.0126148	yes	1	0	9	8	0.8
RP11-1060J15.4,RP11-1060J15.7	chr12:27857858-27863531	-	rs17552066	0.658858	0.114977	no	1	0	8	7	0.777778
NUP50	chr22:45567034-45567480	+	rs132876	0.199288	0.0719427	no	1	1	17	13	0.777778
MFN2	chr1:12061597-12061825	+	rs41278632	0.279401	0.0754792	yes	1	0	3	3	0.75
MTFP1,RP4-539M6.19	chr22:30822833-30823251	+	rs9606726	0.131818	0.0357909	yes	1	0	3	3	0.75
C5orf24	chr5:134191018-134193043	+	rs78987868	0.527778	0.171234	yes	1	0	3	3	0.75
TBCA	chr5:77004173-77026222	-	rs75503375	0.093256	0.0278095	yes	1	0	19	15	0.75
MED16	chr19:871254-871605	-	rs72984030	0.230307	0.101882	no	1	0	10	8	0.727273
RP11-305P22.9	chr20:61640826-61663633	+	rs6090203	0.941376	0.10243	yes	32	26	34	22	0.727273
CERS4	chr19:8312447-8315927	+	rs12977774	0.177871	0.0465411	yes	1	0	6	5	0.714286
PSPH	chr7:56079563-56088811	-	rs78599516	0.229683	0.0319907	yes	1	0	20	15	0.714286
GUSBP11,KB-1572G7.2,AP000347.2	chr22:24051429-24051972	-	rs933132	0.980049	0.0589607	no	75	54	1	0	0.710526
AC002398.11,LIN37,AC002398.9	chr19:36243735-36243814	+	rs231243	0.962796	0.0949604	no	75	53	1	0	0.697368
*	chr2:120988376-120989643	-	rs2278504	1	0	yes	37	29	29	17	0.69697
CWC25,PIP4K2B	chr17:36956207-36957473	+	rs191570534	1	0	yes	1	0	2	2	0.666667
SAP30BP	chr17:73663523-73664595	+	rs8071553	0.141468	0.0380195	yes	1	0	2	2	0.666667
ASPSCR1	chr17:79974746-79974816	+	rs143008575	0.909091	0.0909091	no	1	0	2	2	0.666667
U2AF1L4,AD000671.6	chr19:36233705-36234652	-	rs17638853	0.278406	0.0865532	yes	1	0	8	6	0.666667
TBC1D22A	chr22:47170612-47188416	+	rs142155814	0.0877976	0.016369	yes	1	0	2	2	0.666667
AC003075.4	chr7:17334885-17338056	-	rs41351350	0.909722	0.102768	yes	1	0	5	4	0.666667
RAD21-AS1,RAD21	chr8:117879000-117886849	-	rs16889042	1	0	yes	1	0	2	2	0.666667
ASCC1	chr10:73973090-73975593	-	rs12218638	0.175116	0.0606163	yes	1	0	7	5	0.625
GPR114	chr16:57609000-57609349	+	rs16957788	0.30098	0.0767828	yes	1	0	7	5	0.625
RPS14	chr5:149826525-149827147	-	rs4841	0.0934589	0.0440175	yes	7	6	27	15	0.617647
TPI1	chr12:6979134-6979212	+	rs72661107	0.0633419	0.0364034	yes	1	0	9	6	0.6
RP11-22B23.1	chr12:9464428-9464834	+	rs145111479	0.85653	0.0969189	no	1	0	4	3	0.6
FRG1B	chr20:29632722-29638926	+	rs112782589	0.801948	0.182734	yes	1	0	9	6	0.6
PSRC1	chr1:109825359-109825684	-	rs643457	0.416455	0.177342	no	75	40	1	0	0.526316
ATAD3B	chr1:1420552-1421158	+	rs1622213	0.0211268	0	yes	1	0	1	1	0.5
GAS5	chr1:173835353-173835665	-	rs137905547	0.444444	0	yes	1	0	1	1	0.5
STX6	chr1:180957488-180959119	-	rs200872688	0.548387	0	yes	1	0	1	1	0.5
TPR	chr1:186308905-186309769	-	rs181339074	0.111111	0	yes	1	0	1	1	0.5
PARP1	chr1:226567875-226568768	-	rs201739264	0.0465116	0	yes	1	0	1	1	0.5
SDCCAG8	chr1:243419543-243427295	+	rs149896495	0.166667	0	yes	1	0	1	1	0.5
AGRN	chr1:985376-985612	+	rs113020870	0.652174	0	yes	1	0	1	1	0.5
CELF2	chr10:11284641-11285050	-	rs3740190	0.135997	0.0468752	yes	2	2	26	12	0.5
CELF2	chr10:11284747-11285050	-	rs3740190	0.133682	0.0768263	yes	2	2	26	12	0.5
STK32C	chr10:134145033-134145154	-	rs7100410	0.977083	0.0609175	yes	10	7	22	9	0.5
EPC1	chr10:32634491-32635025	-	rs182408227	0.4	0	yes	1	0	1	1	0.5
EPC1	chr10:32634552-32635025	-	rs182408227	0.181818	0	yes	1	0	1	1	0.5
ALKBH3	chr11:43908204-43911256	+	rs150554870	0.307692	0	yes	1	0	1	1	0.5
PPP1CA	chr11:67168307-67168538	-	rs11542939	0.107143	0	yes	1	0	1	1	0.5
TCIRG1	chr11:67815040-67815181	+	rs200851583	0.4	0	yes	1	0	1	1	0.5
DNM1L	chr12:32835890-32854348	+	rs141424147	0.105263	0	yes	1	0	1	1	0.5
MUC19	chr12:40961511-40962804	+	rs75211948	1	0	yes	1	0	1	1	0.5
PARP4,TPTE2P6	chr13:25030631-25033181	-	rs183346283	0.0625	0	yes	1	0	1	1	0.5
*	chr14:107170521-107170632	-	rs192380206	1	0	yes	1	0	1	1	0.5
RBM23	chr14:23374456-23374549	-	rs192103859	1	0	yes	1	0	1	1	0.5
PCK2,NRL	chr14:24568446-24568759	+	rs45477394	0.09375	0	yes	1	0	1	1	0.5
PCK2,NRL	chr14:24568457-24568759	+	rs45477394	0.171429	0	yes	1	0	1	1	0.5
LITAF	chr16:11669443-11669536	-	rs185026480	0.0769231	0	yes	1	0	1	1	0.5
DYNLRB2,RP11-525K10.3	chr16:80562684-80574705	-	rs75009985	1	0	yes	1	0	1	1	0.5
TOP3A	chr17:18205749-18205853	-	rs77495973	0.153846	0	yes	1	0	1	1	0.5
MYO19	chr17:34888245-34888356	-	rs148053708	0.555556	0	yes	1	0	1	1	0.5
CYB5D2	chr17:4046884-4053184	+	rs117988471	0.8	0	yes	1	0	1	1	0.5
LRRC59,EME1	chr17:48450639-48452546	+	rs200348764	1	0	yes	1	0	1	1	0.5
TMC6	chr17:76118753-76120069	-	rs142057980	0.14	0	yes	1	0	1	1	0.5
CCDC102B	chr18:66383832-66385234	+	rs185098746	1	0	yes	1	0	1	1	0.5
DNMT1	chr19:10274037-10277267	-	rs117294281	0.515152	0	yes	1	0	1	1	0.5
HOOK2	chr19:12874245-12874341	-	rs137907268	1	0	yes	1	0	1	1	0.5
ARHGEF1	chr19:42409414-42409863	+	rs11881932	0.296296	0	yes	1	0	1	1	0.5
RELB	chr19:45532543-45535791	+	rs118031832	0.464286	0	yes	1	0	1	1	0.5
ITGA4	chr2:182399098-182399542	+	rs188628120	1	0	no	1	0	1	1	0.5
POLE4	chr2:75185855-75186467	+	rs12366	0.0921691	0.041165	yes	14	8	42	20	0.5
SLC19A1	chr21:46950862-46951302	-	rs79091853	0.153846	0	yes	1	0	1	1	0.5
LSS	chr21:47627492-47627798	-	rs139902255	0.0689655	0	yes	1	0	1	1	0.5
IGLV5-45,IGLV1-44	chr22:22730732-22735409	+	rs117029072	0.211009	0	yes	1	0	1	1	0.5
IGLV1-40,IGLV5-45	chr22:22730732-22764304	+	rs117029072	0.0485437	0	yes	1	0	1	1	0.5
IGLV5-45,IGLV1-36	chr22:22730732-22786496	+	rs117029072	0.0925926	0	yes	1	0	1	1	0.5
GCAT	chr22:38212329-38212589	+	rs55855419	0.3	0	yes	1	0	1	1	0.5
RPL29	chr3:52028143-52029037	-	rs146299911	0.619718	0	yes	1	0	1	1	0.5
ARPC4-TTLL3,TTLL3	chr3:9868729-9870643	+	rs116221350	0.1	0	yes	1	0	1	1	0.5
BBS7	chr4:122789202-122789690	-	rs147141015	0.5	0	yes	1	0	1	1	0.5
RP11-366M4.8,TRIM61	chr4:165891494-165897839	-	rs146277835	0.657338	0.276943	yes	1	0	11	6	0.5
ANXA6	chr5:150483257-150484805	-	rs41290563	0.477273	0	yes	1	0	1	1	0.5
CHD1	chr5:98192444-98193883	-	rs200221422	0.0555556	0	yes	1	0	1	1	0.5
RP11-514O12.4,RNASET2	chr6:167352251-167352382	-	rs143517894	0.031746	0	yes	1	0	1	1	0.5
ABCF2	chr7:150911278-150912020	-	rs55866446	0.0571429	0	yes	1	0	1	1	0.5
KMT2C	chr7:151875099-151876918	-	rs201196812	0.5	0	yes	1	0	1	1	0.5
POLD2	chr7:44161709-44161933	-	rs138216631	0.0967742	0	yes	1	0	1	1	0.5
TMEM120A	chr7:75616607-75616677	-	rs142753908	0.146341	0	yes	1	0	1	1	0.5
AC091171.1,FAM160B2	chr8:21960697-21961662	+	rs181518867	1	0	yes	1	0	1	1	0.5
CTD-3239E11.2,TRIQK	chr8:93933889-93934784	-	rs76941170	0.25873	0.083057	yes	1	1	5	2	0.5
C9orf147,HSDL2	chr9:115232795-115233480	+	rs144039438	1	0	yes	1	0	1	1	0.5
*	chr9:117371281-117373414	-	rs139807004	1	0	yes	1	0	1	1	0.5
PTGES2	chr9:130886134-130886770	-	rs199713302	0.393443	0	yes	1	0	1	1	0.5
USP20	chr9:132613700-132614818	+	rs148565305	1	0	yes	1	0	1	1	0.5
SSNA1	chr9:140083732-140084258	+	rs184867945	0.224138	0	yes	1	0	1	1	0.5
PTCH1	chr9:98208673-98209192	-	rs189667531	1	0	yes	1	0	1	1	0.5
NDUFA1	chrX:119007357-119009312	+	rs61452780	0.150943	0	yes	1	0	1	1	0.5
*	chr14:24914779-24943392	+	rs34742222	1	0	yes	51	27	20	8	0.492958
NFATC1	chr18:77221093-77221310	+	rs2304736	0.200626	0.097764	yes	2	2	15	6	0.470588
KDM4C,RP11-390F4.3	chr9:6718102-6720862	+	rs13286577	0.452129	0.159249	yes	2	2	15	6	0.470588
ARPC5L	chr9:127624678-127626266	+	rs10986468	1	0	no	16	10	34	13	0.46
RP11-1060J15.4,REP15	chr12:27849912-27863531	-	rs17552066	0.14	0.0456448	no	1	0	8	4	0.444444
RPL18A	chr19:17971030-17972101	+	rs75461514	0.326343	0.140093	yes	1	0	17	8	0.444444
U2AF1L4,AD000671.6	chr19:36234247-36234652	-	rs17638853	0.330288	0.11249	yes	1	0	8	4	0.444444
RP1-90J20.12,HTATSF1P2	chr6:3022936-3023385	-	rs13193229	1	0	yes	27	18	44	13	0.43662
IRF5	chr7:128578300-128582124	+	rs2004640	0.107753	0.0415854	no	17	8	41	17	0.431034
ERVK3-1,AC010642.1	chr19:58817578-58823531	+	rs78980001	0.154141	0.0373423	yes	1	0	6	3	0.428571
AC007386.2	chr2:65130810-65132124	-	rs4671111	0.597989	0.224037	yes	22	9	39	17	0.42623
C1GALT1	chr7:7254866-7273933	+	rs10282358	0.262384	0.140261	yes	4	2	32	13	0.416667
TMEM56-RWDD3,RWDD3	chr1:95699872-95702898	+	rs80241359	0.228891	0.0509718	yes	1	1	9	3	0.4
NPHP4	chr1:5935161-5937152	-	rs1287637	1	0	no	51	23	23	6	0.391892
NBPF16,NBPF15	chr1:148591281-148753328	+	rs148988580	0.024361	0.00569829	yes	1	0	15	6	0.375
CEBPG	chr19:33865322-33870049	+	rs79824755	0.194623	0.0982159	yes	5	1	27	11	0.375
AP000275.65,C21orf59	chr21:33980027-33980706	-	rs111323620	0.121037	0.0361692	yes	1	0	7	3	0.375
AMACR,RP11-1084J3.4	chr5:33989608-33994182	-	rs16892096	0.151337	0.0352482	no	1	0	7	3	0.375
AC003005.4,ZNF419	chr19:58003580-58004223	+	rs2074071	0.474721	0.173755	no	32	19	35	6	0.373134
NR1H2,NAPSB	chr19:50837445-50837563	-	rs2123852	0.0905104	0.0341288	yes	1	0	26	10	0.37037
NBR2	chr17:41290940-41291953	+	rs11657835	0.804444	0.182824	yes	10	4	31	11	0.365854
EFCAB4B	chr12:3861800-3865723	+	rs73033695	0.580935	0.198449	yes	33	19	30	4	0.365079
TBC1D27	chr17:16828794-16829159	-	rs3752001	0.95	0.0866025	no	1	0	10	4	0.363636
CEACAM21	chr19:42092225-42092816	+	rs3745936	1	0	no	43	20	26	5	0.362319
CEACAM21	chr19:42092549-42092816	+	rs3745936	0.574518	0.126657	no	43	21	26	4	0.362319
TCN2	chr22:31003383-31006860	+	rs9606756	0.316429	0.177868	yes	1	1	13	4	0.357143
ATP5A1	chr18:43671818-43673144	-	rs8083998	0.0593158	0.0181876	yes	17	6	27	9	0.340909
RP11-46A10.5,RP11-46A10.6,MR1	chr1:180933678-181018213	-	rs41268456	0.0434783	0	yes	1	0	2	1	0.333333
TARBP1	chr1:234582719-234584225	-	rs139816698	0.8	0	yes	1	0	2	1	0.333333
TYW3	chr1:75218110-75221701	+	rs114469991	0.0571429	0	yes	1	0	2	1	0.333333
SRGN,HKDC1	chr10:70864127-71021731	-	rs193137083	0.00481928	0	yes	1	0	2	1	0.333333
HRASLS2	chr11:63320538-63321298	-	rs74875355	0.75	0	yes	1	0	2	1	0.333333
CWC25,PIP4K2B	chr17:36956207-36966836	+	rs191570534	0.0235294	0	yes	1	0	2	1	0.333333
CEP95	chr17:62528826-62528956	+	rs74904532	0.278947	0.121053	yes	1	0	5	2	0.333333
TMC6	chr17:76113738-76113882	-	rs188155233	0.0740741	0	yes	1	0	2	1	0.333333
ACTG1,ENTHD2,AC027601.1	chr17:79202727-79478288	+	rs2230159	0.00549451	0	yes	1	0	2	1	0.333333
TCF3	chr19:1627422-1631945	-	rs41275842	0.133001	0.0248933	yes	1	0	5	2	0.333333
TASP1	chr20:13604162-13604562	-	rs192210579	0.333333	0	yes	1	0	2	1	0.333333
CD80	chr3:119276776-119277309	-	rs2222630	0.0618257	0.0106139	yes	1	0	17	6	0.333333
EVC	chr4:5720854-5720974	+	rs41269545	0.5	0	yes	1	0	2	1	0.333333
POLM	chr7:44114142-44116107	-	rs3218663	0.272727	0	yes	1	0	2	1	0.333333
SNHG15	chr7:45024026-45025720	-	rs3213658	0.0474426	0.019047	yes	51	19	23	5	0.324324
DDX11	chr12:31227479-31231323	+	rs7305885	0.269847	0.0967738	yes	13	7	37	9	0.32
RP11-175K6.1	chr5:158527847-158532032	+	rs6420103	0.704067	0.222785	yes	74	24	1	0	0.32
ARSG	chr17:66352946-66364691	+	rs1558876	0.824444	0.181951	yes	14	8	33	7	0.319149
SNX19	chr11:130764565-130764884	-	rs75813250	0.207378	0.104671	yes	27	12	36	8	0.31746
DZANK1	chr20:18393498-18394991	-	rs6075338	0.653797	0.192232	no	49	20	24	3	0.315068
KLHDC4	chr16:87764266-87782278	-	rs9934565	0.110552	0.0429731	yes	18	6	33	10	0.313725
UROS	chr10:127505095-127506790	-	rs12761765	0.140735	0.0403375	yes	1	0	15	5	0.3125
ICA1	chr7:8167773-8168380	-	rs6948664	0.589271	0.178312	yes	61	21	13	2	0.310811
LINC00667,RP11-835E18.4	chr18:5240709-5241697	+	rs72860746	0.365823	0.156069	yes	3	3	23	5	0.307692
CCDC26	chr8:130365227-130382552	-	rs16904052	1	0	no	1	0	12	4	0.307692
SFT2D1	chr6:166745534-166746764	-	rs7758459	0.100515	0.0621462	yes	65	23	10	0	0.306667
RP11-875O11.2	chr8:22932002-22932122	-	rs11784599	0.972727	0.124979	yes	52	19	21	3	0.30137
IQGAP3	chr1:156532251-156532378	-	rs1778827	0.613853	0.242756	yes	66	20	9	2	0.293333
RP11-705C15.5,RP11-705C15.2	chr12:9800925-9806278	+	rs7302081	0.233439	0.110921	no	3	2	28	7	0.290323
TIMELESS	chr12:56812144-56814322	-	rs72480405	0.0777126	0.0131965	yes	1	0	6	2	0.285714
DAD1	chr14:23044134-23047799	-	rs10137999	0.0555545	0.0166435	yes	1	0	20	6	0.285714
KLHDC4	chr16:87790084-87791528	-	rs117717802	0.325	0.075	yes	1	0	6	2	0.285714
ALG8	chr11:77838483-77850518	-	rs10793289	0.0908964	0.0329492	yes	20	8	33	7	0.283019
WDR52	chr3:113010596-113012798	-	rs810209	0.7125	0.173995	no	39	14	32	6	0.28169
ACAA1	chr3:38168125-38169276	-	rs61095322	0.115791	0.022302	yes	1	0	10	3	0.272727
DSE	chr6:116579481-116579608	+	rs79852081	0.933333	0.0942809	yes	1	0	10	3	0.272727
NPNT,INTS12	chr4:106816881-106819054	+	rs34712979	0.651321	0.279024	yes	5	1	29	8	0.264706
PLEKHM1P	chr17:62811364-62817884	-	rs113287030	0.708333	0.150231	no	1	0	22	6	0.26087
PSRC1	chr1:109825359-109825695	-	rs643457	0.269626	0.0793311	no	75	19	1	0	0.25
SLC39A1	chr1:153936180-153936589	-	rs72694268	0.8	0	yes	1	0	3	1	0.25
RP11-297K8.2,UFC1	chr1:161110903-161123671	-	rs75804130	1	0	yes	1	0	3	1	0.25
C10orf91	chr10:134260583-134261240	+	rs142943402	1	0	yes	1	0	3	1	0.25
ZFP91-CNTF,ZFP91	chr11:58377808-58378422	+	rs79135825	1	0	no	1	0	7	2	0.25
SLC15A3	chr11:60707111-60709521	-	rs78193365	0.0576923	0	yes	1	0	3	1	0.25
FAM210A	chr18:13725064-13726327	-	rs116611306	0.0588235	0	yes	1	0	3	1	0.25
CD22	chr19:35822831-35822921	+	rs146174774	0.0714286	0	yes	1	0	3	1	0.25
NAPA	chr19:48018256-48018480	-	rs71363738	1	0	yes	1	0	3	1	0.25
AP000350.10,AP000350.4,MIF	chr22:24236392-24236639	+	rs149423910	1	0	yes	1	0	3	1	0.25
RPL24	chr3:101401133-101401272	-	rs41273609	0.0322581	0	yes	1	0	3	1	0.25
PAK1IP1	chr6:10702723-10702800	+	rs62621438	0.136364	0	yes	1	0	3	1	0.25
CUL9,RP3-330M21.5	chr6:43190635-43191018	+	rs61743530	0.157895	0	yes	1	0	3	1	0.25
DZANK1	chr20:18393498-18393611	-	rs6075338	0.604652	0.238124	no	49	16	24	2	0.246575
CTD-2213F21.2,RP11-176H8.1	chr14:31896999-31897349	-	rs10145965	0.934174	0.123186	no	70	16	5	1	0.226667
AHRR	chr5:428122-430060	+	rs72717415	0.142449	0.0447297	yes	16	6	34	5	0.22
FCGR3A,FCGR2B,FCGR2C,RP11-25K21.6	chr1:161565381-161569419	+	rs430178,rs76277413	0.0573669	0.0233205	no	0	0	14	3	0.214286
C12orf54,RP11-722P11.4	chr12:48888763-48889963	+	rs2705132	0.972606	0.067531	no	75	16	1	0	0.210526
MARK4,PPP1R37	chr19:45596786-45629962	+	rs75011035	0.190879	0.0657853	yes	2	1	17	3	0.210526
*	chr3:189863231-189867575	+	rs537255	1	0	yes	1	1	18	3	0.210526
ZNF429	chr19:21710313-21711885	+	rs62108331	0.821429	0.180545	yes	7	4	27	3	0.205882
NDUFAF6	chr8:95988208-95993082	+	rs6983948	0.657989	0.230052	yes	24	8	35	4	0.20339
FUBP1	chr1:78435700-78444568	+	rs181446878	1	0	no	1	0	9	2	0.2
NDUFB10	chr16:2011321-2011497	+	rs77110262	0.0566038	0	yes	1	0	4	1	0.2
UBXN6,CTB-50L17.9	chr19:4454103-4457611	-	rs117885408	0.0952381	0	yes	1	0	4	1	0.2
ANKRD36	chr2:97808824-97810254	+	rs115086514	0.375	0.125	yes	1	0	9	2	0.2
EIF3E	chr8:109215368-109215629	-	rs630492	0.675714	0.186909	yes	15	5	35	5	0.2
SAPCD2	chr9:139957928-139957969	+	rs62584472	1	0	yes	1	1	9	1	0.2
MGST3	chr1:165600531-165601467	+	rs9333378	0.0675973	0.0194967	no	24	7	37	5	0.196721
RP11-458D21.5,NBPF10	chr1:145311155-145311785	+	rs61816394	0.358203	0.122367	yes	3	0	24	5	0.185185
VRK1	chr14:97321688-97322466	+	rs2230532	0.0915746	0.0211134	yes	10	2	34	6	0.181818
RP13-297E16.4	chrX:1860920-1862399	+	rs189521606	1	0	yes	1	0	10	2	0.181818
*	chr12:92731284-92751306	-	rs1948656	1	0	yes	16	4	45	7	0.180328
ZNF429	chr19:21710313-21712459	+	rs62108331	0.777778	0.184257	yes	7	3	27	3	0.176471
TRABD	chr22:50635752-50635848	+	rs2272844	0.0654139	0.0160761	yes	4	0	25	5	0.172414
LINC00996	chr7:150141655-150144163	+	rs11764806	0.065938	0.0126391	yes	8	3	27	3	0.171429
M6PR	chr12:9099002-9102537	-	rs148443764	0.0465116	0	yes	1	0	5	1	0.166667
TYK2,CTD-2369P2.8,ICAM1	chr19:10397132-10481871	+	rs114170067	0.0016247	0	yes	1	0	5	1	0.166667
ANKMY1	chr2:241437886-241437954	+	rs79108857,rs11673767	0.4	0	yes	0	0	6	1	0.166667
RP11-305P22.9	chr20:61660877-61663633	+	rs6090203	0.881818	0.251606	yes	32	5	34	6	0.166667
CDPF1	chr22:46644182-46645149	-	rs9626823	0.67619	0.239425	yes	2	0	16	3	0.166667
SPATA24	chr5:138734482-138734775	+	rs149976587	0.217949	0.081757	yes	3	0	15	3	0.166667
PTP4A3	chr8:142412029-142431487	+	rs4073027	0.51875	0.280276	yes	1	1	23	3	0.166667
*	chr14:106106217-106129876	-	rs10151542	0.104181	0.0499023	yes	6	1	38	6	0.159091
PPIL2	chr22:22049782-22051173	+	rs12484060	0.380372	0.114562	yes	3	0	35	6	0.157895
AC007386.2	chr2:65130810-65131225	-	rs4671111	1	0	yes	22	5	39	4	0.147541
VPS11	chr11:118952025-118952173	+	rs15818	0.122715	0.032129	yes	11	3	37	4	0.145833
RASA3	chr13:114822138-114822707	-	rs61973901	0.212288	0.0994419	yes	10	2	32	4	0.142857
CABIN1	chr22:24567964-24572035	+	rs5760236	0.0952381	0	yes	1	0	6	1	0.142857
DHX15	chr4:24578302-24585776	-	rs151291526	0.0465116	0	yes	1	0	6	1	0.142857
NUP54	chr4:77065627-77066345	-	rs189934213	0.142857	0	yes	1	0	6	1	0.142857
NUP205	chr7:135263664-135269657	+	rs61459701	0.148148	0	yes	1	0	6	1	0.142857
MYO1G	chr7:45007558-45008501	-	rs17569603	0.0424795	0.00676706	yes	2	2	19	1	0.142857
NHLRC3	chr13:39613187-39613272	+	rs45604133	0.180952	0.048911	yes	1	0	21	3	0.136364
*	chr14:75802682-75818784	+	rs34459347	1	0	yes	1	0	21	3	0.136364
PPIL2	chr22:22049782-22051035	+	rs12484060	0.297143	0.051955	yes	3	1	35	4	0.131579
SBF2-AS1,SBF2,RP11-540A21.2	chr11:9780051-9801925	+	rs3751000	0.345833	0.061661	yes	7	3	24	1	0.129032
AP006621.8,EFCAB4A	chr11:827712-828259	+	rs61876746	0.45377	0.252393	no	13	2	34	4	0.12766
C1orf127	chr1:11008902-11009680	-	rs1281013	0.8	0	no	1	0	7	1	0.125
LINC00944,LINC00943	chr12:127215350-127216909	-	rs7133178	0.970588	0.0294118	yes	1	0	15	2	0.125
IRF8	chr16:85951682-85952022	+	rs8058904	0.0852941	0.027695	yes	4	0	20	3	0.125
ERCC2,KLC3	chr19:45854330-45854725	-	rs3916898	1	0	yes	1	0	7	1	0.125
PREB	chr2:27357037-27357154	-	rs115573416	0.0512821	0	yes	1	0	7	1	0.125
CYTH4	chr22:37692974-37693604	+	rs763079	0.2	0	yes	1	0	7	1	0.125
FAM46A,RP1-300G12.2	chr6:82244607-82247270	-	rs77140658	1	0	yes	1	0	7	1	0.125
VOPP1	chr7:55603359-55608988	+	rs73139628	0.6	0	yes	1	0	7	1	0.125
PTP4A3	chr8:142412029-142418076	+	rs4073027	0.8	0.282843	yes	1	1	23	2	0.125
RP11-305P22.9	chr20:61646648-61663633	+	rs6090203	0.729563	0.29822	yes	32	5	34	3	0.121212
PPP1R3B,RP11-10A14.3	chr8:8999187-9008072	-	rs330924	0.90625	0.16238	yes	6	1	27	3	0.121212
TESC	chr12:117486964-117491703	-	rs16947275	0.111167	0.0243629	yes	2	1	23	2	0.12
PCK2,NRL	chr14:24563339-24566100	+	rs4982857	0.0883546	0.0519982	yes	69	8	6	1	0.12
C19orf48	chr19:51305515-51308093	-	rs2247289	0.261724	0.0463891	yes	17	1	33	5	0.12
COG8,RP11-343C2.7,RP11-343C2.9	chr16:69370616-69372927	-	rs3759979	0.223264	0.107333	yes	13	2	30	3	0.116279
LINC00996	chr7:150141655-150142074	+	rs11764806	0.0873641	0.0153111	yes	8	2	27	2	0.114286
FCGR3A,FCGR2B,FCGR2C,RP11-25K21.6,FCGR2A	chr1:161483723-161569419	+	rs430178	0.0250079	0.00928636	no	32	3	21	3	0.113208
ACY3	chr11:67414491-67414986	-	rs948445	0.393315	0.149537	yes	46	4	26	4	0.111111
RP11-1060J15.4,REP15	chr12:27850232-27863531	-	rs17552066	0.08	0	no	1	0	8	1	0.111111
RP11-1060J15.4	chr12:27856554-27863531	-	rs17552066	0.285714	0	no	1	0	8	1	0.111111
RP11-1060J15.4,RP11-1060J15.7	chr12:27858896-27863531	-	rs17552066	0.142857	0	no	1	0	8	1	0.111111
AL122127.25,IGHM	chr14:106322323-106361707	-	rs3829430	0.152174	0	yes	3	0	6	1	0.111111
CTD-2026D20.2,EFCAB13	chr17:45492286-45497367	+	rs187156648	0.916667	0.117851	yes	6	1	21	2	0.111111
CECR7	chr22:17528317-17537477	+	rs77366978	0.285714	0	yes	1	0	8	1	0.111111
TOMM70A	chr3:100077189-100084203	+	rs1561743	1	0	yes	7	2	29	2	0.111111
TFDP2	chr3:141744064-141747420	-	rs75679856	0.133333	0	yes	1	0	8	1	0.111111
NQO2	chr6:3001467-3002283	+	rs28383595	1	0	yes	1	0	8	1	0.111111
AP006621.8,EFCAB4A	chr11:827712-828229	+	rs61876746	0.450476	0.179685	no	13	3	34	2	0.106383
KAT5	chr11:65480530-65480791	+	rs551115	0.101891	0.0165125	yes	75	8	1	0	0.105263
*	chr3:189863231-189867579	+	rs537255	1	0	yes	1	1	18	1	0.105263
RP11-43F13.1	chr5:1629746-1630469	-	rs61340395	0.200893	0.0133929	yes	1	0	18	2	0.105263
ZNF321P,ZNF816	chr19:53455876-53456003	-	rs2011496	0.333333	0.102062	yes	13	1	26	3	0.102564
GTF2H1	chr11:18344288-18352434	+	rs60889939	0.130556	0.0194444	yes	4	0	16	2	0.1
FKBP2	chr11:64008605-64009880	+	rs4672	0.119048	0	yes	1	0	9	1	0.1
FKBP2	chr11:64009686-64009880	+	rs4672	0.178571	0	yes	1	0	9	1	0.1
STK4	chr20:43595245-43595869	+	rs4810446	0.0645161	0	yes	1	0	9	1	0.1
SNX8	chr7:2376917-2393633	-	rs2398661	0.66	0.215407	yes	21	3	30	2	0.0980392
RPS6,RP11-146N23.1	chr9:19200462-19376530	-	rs461291	0.00679907	0.00346688	yes	75	7	1	0	0.0921053
TARBP1	chr1:234569318-234571487	-	rs72763886	0.0833333	0	yes	1	0	10	1	0.0909091
NAE1	chr16:66860684-66861837	-	rs7195853	0.1	0	no	1	0	10	1	0.0909091
DSE	chr6:116579481-116579581	+	rs79852081	1	0	yes	1	0	10	1	0.0909091
RP13-297E16.4	chrX:1862004-1862399	+	rs189521606	1	0	yes	1	0	10	1	0.0909091
SNX32,CFL1	chr11:65623714-65624025	-	rs665306	0.0398477	0.0112094	yes	32	6	35	0	0.0895522
*	chr5:167949994-167950108	+	rs11747042	1	0	yes	4	1	19	1	0.0869565
*	chr9:103115528-103116278	+	rs10819764	1	0	yes	4	0	42	4	0.0869565
LINC00996	chr7:150141655-150143787	+	rs11764806	0.11018	0.0547134	yes	8	1	27	2	0.0857143
MARK3	chr14:103921691-103923478	+	rs7150317	0.0857122	0.00691031	yes	8	1	39	3	0.0851064
*	chr11:67640813-67641827	-	rs1793249	1	0	yes	1	0	11	1	0.0833333
*	chr14:106136376-106209596	+	rs7158919	0.0189949	7.51676e-06	yes	7	0	17	2	0.0833333
SMARCB1	chr22:24135876-24165948	+	rs9612475	0.0116959	0	yes	1	0	11	1	0.0833333
NIT2,TOMM70A	chr3:100073672-100084203	+	rs1561743	0.0514453	0.00294869	yes	7	2	29	1	0.0833333
PHACTR1	chr6:13226778-13228008	-	rs9395550	1	0	yes	1	0	11	1	0.0833333
COX6A1P2,FGD2	chr6:36995352-37012781	+	rs41272212	0.0952381	0	yes	1	0	11	1	0.0833333
C4orf33	chr4:130031498-130032840	+	rs1699387	0.0955586	0.0210377	yes	45	5	28	1	0.0821918
CLDN14,AP000695.4	chr21:37876611-37881541	-	rs915750	0.748016	0.194211	yes	64	6	10	0	0.0810811
DDX11	chr12:31227479-31231111	+	rs7305885	0.118677	0.0110901	yes	13	2	37	2	0.08
ABCA10	chr17:67175150-67175415	-	rs11077396	0.819048	0.234061	no	32	4	31	1	0.0793651
ZNF143	chr11:9522818-9529323	+	rs4910471	0.133333	0	yes	1	0	12	1	0.0769231
FCGR3A,FCGR2B,FCGR2C,RP11-25K21.6	chr1:161562033-161569419	+	rs430178	0.0215619	0.00707699	no	32	4	21	0	0.0754717
KANSL1	chr17:44225606-44230269	-	rs117193465,rs117163819	0.133333	0.0333333	yes	0	0	27	2	0.0740741
RBMS3-AS3	chr3:29315921-29322221	-	rs12488710	1	0	yes	4	1	23	1	0.0740741
DMXL1,CTB-161M19.4	chr5:118396227-118406500	-	rs299216	1	0	yes	3	0	24	2	0.0740741
XRRA1	chr11:74562249-74563078	-	rs2304683	0.188675	0.0842265	yes	10	3	32	0	0.0714286
CAMTA2	chr17:4885914-4886051	-	rs78055500	0.0909091	0	yes	1	0	13	1	0.0714286
*	chr12:54215209-54242642	+	rs7309157	1	0	yes	20	3	37	1	0.0701754
IGHGP,IGHG2,RP11-731F5.2	chr14:106110913-106135967	+	rs11627594	0.0895494	0.0165929	yes	7	0	37	3	0.0681818
IGHG1,IGHG2,RP11-731F5.2	chr14:106110913-106209193	+	rs11627594	0.0476204	0.00954874	yes	7	0	37	3	0.0681818
IGHG3,IGHG2,RP11-731F5.2	chr14:106110913-106237528	+	rs11627594	0.045467	0.0107002	yes	7	0	37	3	0.0681818
PHACTR4	chr1:28696337-28719330	+	rs61783808	0.5	0	yes	1	0	14	1	0.0666667
*	chr11:8396056-8399919	-	rs58852267	1	0	yes	1	0	14	1	0.0666667
ECH1,AC104534.3	chr19:39308189-39321717	-	rs17850798	0.0416667	0	yes	2	0	13	1	0.0666667
*	chr4:48272084-48293815	+	rs7659044	1	0	yes	1	0	14	1	0.0666667
RP11-175K6.1	chr5:158529393-158532032	+	rs6420103	0.45323	0.220934	yes	74	5	1	0	0.0666667
UPK3B,DTX2P1,DTX2P1-UPK3BP1-PMS2P11	chr7:76631664-76633534	+	rs117530218	0.5	0	yes	3	1	12	0	0.0666667
DSC3	chr18:28611139-28612157	-	rs276936	1	0	no	75	5	1	0	0.0657895
VPS11	chr11:118944674-118947606	+	rs3825061	0.147222	0.0171234	yes	11	0	35	3	0.0652174
PSMD13	chr11:252704-252819	+	rs1045502	1	0	yes	1	0	15	1	0.0625
OLFML1,CTD-2516F10.2	chr11:7526104-7527109	-	rs7943470	0.732143	0.269045	yes	25	3	40	1	0.0615385
WDR37	chr10:1135637-1135662	-	rs117286644	0.25	0	yes	2	0	15	1	0.0588235
IRF5	chr7:128587380-128587409	-	rs79724471	1	0	yes	6	0	29	2	0.0571429
*	chr14:106092591-106209591	+	rs76838485	0.00719424	0	yes	1	0	17	1	0.0555556
*	chr14:106136371-106209591	+	rs76838485	0.0218447	0	yes	1	0	17	1	0.0555556
YWHAQ	chr2:9727656-9728293	-	rs41308184	0.0425532	0	yes	1	0	17	1	0.0555556
TMEM135	chr11:86947727-86998444	+	rs10792934	0.446465	0.164147	yes	13	2	42	1	0.0545455
CLDN14,AP000695.4	chr21:37874727-37881541	-	rs915750	0.825	0.204634	yes	64	3	10	1	0.0540541
*	chr14:107254129-107272412	+	rs71419858	1	0	yes	58	3	17	1	0.0533333
ZFP91-CNTF,CNTF,ZFP91	chr11:58384289-58391502	+	rs1800169	0.117647	0	yes	4	1	15	0	0.0526316
ARHGDIB	chr12:15111268-15117984	+	rs61041959	0.0357143	0	yes	3	1	16	0	0.0526316
GSTT2B	chr22:24300889-24302480	-	rs181983734	1	0	no	1	0	18	1	0.0526316
POLD2	chr7:44161709-44162355	-	rs2979422	0.133333	0	yes	1	0	18	1	0.0526316
SPSB3,NUBP2	chr16:1838209-1838338	+	rs28568973	0.0555556	0	yes	2	1	18	0	0.05
GTF2H5	chr6:158609203-158613008	+	rs71563796	0.0571429	0	yes	3	0	17	1	0.05
RP4-799D16.1	chr1:25370394-25371032	+	rs11248968	1	0	yes	1	0	20	1	0.047619
TRIM5	chr11:5687312-5689144	-	rs11821656	0.111111	0	yes	1	0	20	1	0.047619
ABCA10	chr17:67175150-67178293	-	rs11077396	0.833333	0.235702	no	32	2	31	1	0.047619
RP11-134O21.1	chr8:2549379-2562745	-	rs4333626	0.1	0	yes	5	0	16	1	0.047619
CDCA2	chr8:25316660-25317755	+	rs3812422	0.138095	0.0047619	yes	11	2	32	0	0.0465116
PANX1,HEPHL1	chr11:93800910-93862493	-	rs1138800	0.933333	0.0942809	yes	25	2	40	1	0.0461538
RP11-108K14.8,MTG1	chr10:135208463-135209216	+	rs34810393	0.111111	0	yes	3	0	19	1	0.0454545
ZNF350,HCCAT3	chr19:52483189-52483593	-	rs12460506	0.142857	0	yes	2	0	20	1	0.0454545
PDK1	chr2:173460752-173486144	+	rs34382224	0.153846	0	yes	2	0	20	1	0.0454545
BCAS1	chr20:52681554-52695139	+	rs12625278	1	0	yes	1	0	21	1	0.0454545
SLC25A51,DCAF10,RP11-613M10.9	chr9:37860488-37880416	-	rs41278325	0.133333	0	yes	1	0	21	1	0.0454545
RP11-384K6.6	chr4:119513277-119517067	+	rs4001379	1	0	yes	3	0	20	1	0.0434783
ASMTL	chrX:1538008-1538125	-	rs138157331	0.138889	0	yes	2	0	21	1	0.0434783
AP006621.8,EFCAB4A	chr11:827712-828574	+	rs61876746	0.607143	0.392857	no	13	1	34	1	0.0425532
COLGALT1,UNC13A	chr19:17692929-17756028	+	rs8110571	0.427273	0.178299	yes	37	0	34	3	0.0422535
RP1-90J20.12,HTATSF1P2	chr6:3022776-3023385	-	rs13193229	1	0	yes	27	2	44	1	0.0422535
NCAPH2	chr22:50960681-50960771	+	rs140524	1	0	no	2	0	22	1	0.0416667
FAM86JP	chr3:125647765-125647816	-	rs35404079,rs4519655	1	0	yes	0	0	24	1	0.0416667
RP11-755B10.4,ARF4	chr3:57583517-57585785	+	rs11713195	1	0	yes	1	0	23	1	0.0416667
GPR146,C7orf50,RP11-449P15.1	chr7:1095877-1097127	+	rs79658522	0.1	0	yes	1	0	23	1	0.0416667
AP4B1,AP4B1-AS1	chr1:114443023-114443900	-	rs17464525	0.0869565	0	yes	5	0	20	1	0.04
PHYH	chr10:13337607-13343437	-	rs492206	0.151208	0.0474267	yes	74	3	1	0	0.04
SLCO1B3,LST3,SLCO1B7	chr12:21022013-21051369	+	rs35757085	0.142857	0	yes	5	1	20	0	0.04
BTBD7	chr14:93771020-93799165	-	rs12885232	1	0	yes	3	0	22	1	0.04
XYLB	chr3:38405549-38406689	+	rs3792526	1	0	yes	1	0	24	1	0.04
ARID5B	chr10:63760081-63784431	+	rs2393734	0.666667	0.272166	yes	75	3	1	0	0.0394737
MFSD11,RP11-318A15.7	chr17:74734001-74734363	+	rs237055	0.335979	0.118842	yes	75	3	1	0	0.0394737
FCGR3A,FCGR2B,FCGR2C,RP11-25K21.6	chr1:161563074-161565342	+	rs77410877	0.011976	0	yes	3	0	23	1	0.0384615
SNX19	chr11:130750702-130764409	-	rs57336947	0.0952381	0	yes	2	0	24	1	0.0384615
KLC1,RP11-73M18.8	chr14:104162375-104163478	-	rs3212140	0.125	0	yes	2	0	24	1	0.0384615
STAG3L5P-PVRIG2P-PILRB,PILRB	chr7:99954456-99955864	+	rs41280971	0.5	0	yes	3	1	23	0	0.0384615
CTD-2026D20.2,EFCAB13	chr17:45494275-45497367	+	rs187156648	1	0	yes	6	0	21	1	0.037037
NR1H2,NAPSB	chr19:50837445-50837999	-	rs2123852	0.0307692	0	yes	1	0	26	1	0.037037
*	chr14:106169686-106169765	+	rs34183352	0.017094	0	yes	1	0	27	1	0.0357143
*	chr14:106788799-106813522	-	rs5001495	0.0294118	0	yes	4	0	24	1	0.0357143
SNX29,RP11-552C15.1	chr16:12640309-12640845	-	rs3751788	0.116667	0.05	yes	15	1	41	1	0.0357143
CTD-3105H18.7,CTD-3105H18.18	chr19:12562510-12568244	-	rs10420521	1	0	yes	22	2	34	0	0.0357143
PVT1	chr8:128996698-129000417	-	rs11786536	0.111111	0	yes	5	0	23	1	0.0357143
LOH12CR1	chr12:12510096-12514139	+	rs10772552	0.161111	0.0611111	yes	20	1	38	1	0.0344828
DHRS12	chr13:52345637-52345956	-	rs2296028	0.230769	0	yes	1	0	28	1	0.0344828
GSG2,ITGAE	chr17:3629858-3703283	+	rs72825407	0.6	0	yes	3	0	26	1	0.0344828
RP11-105N13.4,CRHR1-IT1,CRHR1	chr17:43713925-43716737	+	rs117276388	0.285714	0	yes	1	1	28	0	0.0344828
PEX13	chr2:61249676-61258553	+	rs12713431	0.222222	0	yes	6	1	24	0	0.0333333
RP11-431M3.2,RP1-84O15.2	chr8:34087019-34096150	-	rs10954959	1	0	yes	18	0	42	2	0.0333333
RP11-705C15.5,RP11-705C15.2	chr12:9800925-9801460	+	rs7302081	0.666667	0	no	3	0	28	1	0.0322581
ETV4,RP11-392O1.4	chr17:41622739-41622925	-	rs2271959	0.176471	0	yes	2	1	29	0	0.0322581
AC092295.7,ZNF529	chr19:37084834-37085354	+	rs55634974	0.285714	0	yes	4	0	27	1	0.0322581
AC092295.7,ZNF529	chr19:37085202-37085354	+	rs55634974	0.4	0	yes	4	0	27	1	0.0322581
TMEM8B	chr9:35829389-35829873	+	rs2381409	0.633333	0.0333333	no	26	2	37	0	0.031746
*	chr1:28562252-28562465	+	rs479572	1	0	yes	10	1	22	0	0.03125
CDC34	chr19:540079-540760	+	rs1982084	0.0997475	0.0391414	yes	26	1	38	1	0.03125
ZNF667-AS1	chr19:57005712-57006415	+	rs17207481	1	0	no	6	0	26	1	0.03125
CRMP1,EVC	chr4:5819982-5821625	+	rs3774880	0.125	0	yes	5	0	27	1	0.03125
*	chr6:43352980-43365274	+	rs1214759	1	0	yes	33	2	32	0	0.0307692
RP11-703M24.5,SMCHD1	chr18:2695451-2697029	+	rs79590513	0.1	0	yes	4	1	29	0	0.030303
PKIB	chr6:122902990-122906637	+	rs1991642	1	0	yes	5	0	28	1	0.030303
SETD8	chr12:123873241-123873979	+	rs28533432	0.270833	0.104167	yes	30	1	37	1	0.0298507
PIP5K1A	chr1:151205180-151205804	+	rs4971016	0.0678354	0.00533537	no	37	2	31	0	0.0294118
HSD17B7P2	chr10:38654940-38658051	+	rs2804645	0.105263	0	no	2	0	32	1	0.0294118
PECR,MREG	chr2:216894793-216894978	-	rs7592663	0.833333	0.166667	yes	34	2	34	0	0.0294118
DOCK10	chr2:225905431-225906002	-	rs13421639	0.2	0	yes	3	0	31	1	0.0294118
NPNT,INTS12	chr4:106815727-106819054	+	rs34712979	0.5	0	yes	5	0	29	1	0.0294118
IGHG1,IGHG2	chr14:106109454-106207723	-	rs78933770	0.0235404	0.0029748	yes	26	1	43	1	0.0289855
CEACAM21	chr19:42091849-42092816	+	rs3745936	1	0	no	43	0	26	2	0.0289855
MORC2,MORC2-AS1	chr22:31325983-31326333	+	rs5753396	0.103448	0	no	9	1	26	0	0.0285714
IRAK1	chrX:153279730-153279859	-	rs5945174	0.0588235	0	yes	22	0	13	1	0.0285714
MYL12B	chr18:3262783-3272881	+	rs35012773	0.0367746	0.00168691	no	40	1	31	1	0.028169
EEF1A1	chr6:74229257-74229605	-	rs2073466	0.19375	0.00625	yes	41	2	30	0	0.028169
LGALS8	chr1:236688176-236689267	+	rs819434	0.0625	0	yes	5	0	31	1	0.0277778
USP6NL	chr10:11569567-11604400	-	rs35345466	0.176471	0	yes	5	1	31	0	0.0277778
SIDT2	chr11:117066632-117069061	+	rs585849	0.0934783	0.00652174	yes	46	2	26	0	0.0277778
CYFIP2	chr5:156729899-156730811	+	rs1220297	0.0857558	0.0392442	yes	49	2	23	0	0.0277778
ZNF599	chr19:35263379-35263728	-	rs1982537	1	0	yes	65	2	9	0	0.027027
SQSTM1,MGAT4B	chr5:179233592-179237897	+	rs13360957	0.290909	0.109091	yes	56	2	18	0	0.027027
CCZ1B	chr7:6859573-6861744	-	rs4720684	0.0909091	0	yes	3	1	34	0	0.027027
HEATR2	chr7:769195-769299	+	rs74857857	0.1	0	yes	5	1	32	0	0.027027
NKAIN3	chr8:63632623-63634016	-	rs1545786	1	0	yes	54	2	20	0	0.027027
BLNK	chr10:97994333-98002490	-	rs7900155	0.126812	0.0398551	yes	56	2	19	0	0.0266667
ARAP1	chr11:72404958-72406024	-	rs12276972	0.0526681	0.001386	yes	62	2	13	0	0.0266667
PSRC1	chr1:109825359-109825649	-	rs643457	0.11859	0.0352564	no	75	2	1	0	0.0263158
SETD8	chr12:123887368-123895094	-	rs28472704	0.0487805	0	yes	2	0	36	1	0.0263158
SLFN12	chr17:33760082-33760562	-	rs3106577	1	0	yes	75	2	1	0	0.0263158
DNAH17,RP11-559N14.5	chr17:76489301-76490084	+	rs691912	1	0	yes	10	1	28	0	0.0263158
RPSAP58,RP11-255H23.2	chr19:23969194-23969575	+	rs7409230	0.326923	0.173077	yes	75	2	1	0	0.0263158
C2orf62,AC021016.6	chr2:219231806-219232313	-	rs3845833	0.833333	0.166667	yes	75	2	1	0	0.0263158
SEC23B	chr20:18490498-18491465	+	rs6035063	0.034997	0.00273889	yes	75	2	1	0	0.0263158
PPIL2	chr22:22049782-22050155	+	rs12484060	0.5	0	yes	3	0	35	1	0.0263158
ZNF621	chr3:40571808-40586471	+	rs111952718	0.428571	0	yes	8	1	30	0	0.0263158
AC017074.2	chr2:114461510-114461586	+	rs7599832	1	0	yes	5	0	35	1	0.025
CRYBB2P1	chr22:25905667-25906003	+	rs2013369	1	0	yes	7	1	33	0	0.025
NBR2	chr17:41290945-41291953	+	rs11657835	1	0	yes	10	0	31	1	0.0243902
ZBTB21,ZNF295-AS1	chr21:43429694-43444414	+	rs220219	0.214286	0	no	9	0	32	1	0.0243902
BCL10	chr1:85741684-85741978	-	rs4949928	0.166667	0	yes	7	0	35	1	0.0238095
CCDC18	chr1:93698151-93700364	+	rs797671	0.125	0	yes	5	0	37	1	0.0238095
CD27-AS1	chr12:6552884-6553055	-	rs2286596	0.285714	0	yes	3	0	39	1	0.0238095
*	chr4:27724653-27736700	+	rs6824045	1	0	yes	6	1	37	0	0.0232558
*	chr4:27725239-27736700	+	rs6824045	1	0	yes	6	1	37	0	0.0232558
*	chr14:106087269-106129876	-	rs10151542	0.0296296	0	yes	6	0	38	1	0.0227273
*	chr14:106106321-106129876	-	rs10151542	0.0296296	0	yes	6	0	38	1	0.0227273
GBP3,GBP1	chr1:89476730-89521841	-	rs1048443	0.0813008	0	yes	6	0	39	1	0.0222222
CANX	chr5:179126104-179129492	+	rs7715356	0.0384615	0	yes	9	0	36	1	0.0222222
PPIE	chr1:40211171-40212879	+	rs9787249	0.0769231	0	yes	6	0	40	1	0.0217391
ARSG	chr17:66352907-66364691	+	rs1558876	0.666667	0	yes	14	1	33	0	0.0212766
*	chr7:46193843-46196053	+	rs1352090	1	0	yes	9	1	38	0	0.0212766
FAM86B3P,ALG1L13P	chr8:8094763-8095712	-	rs2980437	1	0	yes	12	0	35	1	0.0212766
NFKB1	chr4:103423325-103446668	+	rs2272676	0.125	0	no	5	0	43	1	0.0208333
MAP3K5	chr6:137082948-137083267	+	rs6924387	0.285714	0	yes	11	1	37	0	0.0208333
PARP4,TPTE2P6	chr13:25046890-25049609	-	rs2096093	0.1	0	yes	17	0	33	1	0.02
CIITA	chr16:11016348-11017059	+	rs4781024	0.0714286	0	yes	12	0	38	1	0.02
PHYHD1	chr9:131684636-131689362	+	rs751340	0.214286	0	yes	18	1	32	0	0.02
FAM76B	chr11:95521728-95522996	-	rs11021318	0.125	0	yes	17	0	35	1	0.0192308
BRI3	chr7:97899872-97900168	-	rs34776142	1	0	yes	17	1	35	0	0.0192308
FCGR3A,FCGR2B,FCGR2C,RP11-25K21.6,FCGR2A	chr1:161480747-161569419	+	rs430178	0.0170455	0	no	32	1	21	0	0.0188679
FCGR3A,FCGR2B,FCGR2C,RP11-25K21.6,FCGR2A	chr1:161484391-161569419	+	rs430178	0.00749064	0	no	32	1	21	0	0.0188679
FCGR3A,FCGR2B,FCGR2C,RP11-25K21.6	chr1:161566048-161569419	+	rs430178	0.0128205	0	no	32	1	21	0	0.0188679
C19orf53,MRI1	chr19:13879863-13885127	+	rs346155	0.0869565	0	yes	10	0	43	1	0.0188679
*	chr14:24478780-24494500	+	rs4982841	0.025	0	yes	17	0	37	1	0.0185185
IRAK2	chr3:10264480-10268054	+	rs3844283	0.222222	0	yes	19	1	35	0	0.0185185
SIDT1	chr3:113318460-113320434	+	rs12635864	0.25	0	yes	11	0	43	1	0.0185185
ADCY10P1	chr6:41102469-41105094	+	rs56246713	0.5	0	no	13	1	41	0	0.0185185
SLC12A7	chr5:1065594-1065684	-	rs56078134	0.666667	0	yes	22	0	33	1	0.0181818
BAG3	chr10:121436609-121484124	-	rs196212	1	0	yes	12	0	44	1	0.0178571
CTD-3105H18.7,CTD-3105H18.18	chr19:12562510-12569327	-	rs10420521	1	0	yes	22	1	34	0	0.0178571
CTD-3105H18.7,ZNF709,CTD-3105H18.18	chr19:12562510-12577275	-	rs10420521	1	0	yes	22	1	34	0	0.0178571
*	chr12:54215209-54239621	+	rs7309157	1	0	yes	20	0	37	1	0.0175439
GMIP	chr19:19743097-19744611	-	rs12609436	0.05	0	yes	23	1	34	0	0.0175439
IRF5	chr7:128578300-128581332	+	rs2004640	0.0571429	0	no	17	1	41	0	0.0172414
NAP1L1	chr12:76449942-76452590	-	rs7977777	0.0210526	0	yes	23	0	38	1	0.0163934
AC068533.7	chr7:65565073-65575278	+	rs2249458	1	0	yes	30	1	32	0	0.016129
CRCP,RP5-1132H15.1,AC068533.7	chr7:65565073-65592690	+	rs2249458	0.0769231	0	yes	30	1	32	0	0.016129
GSDMB	chr17:38073584-38074031	-	rs9303280	1	0	yes	19	1	44	0	0.015873
*	chr2:73964630-73967053	-	rs11894953	1	0	yes	35	0	28	1	0.015873
TBC1D22A	chr22:47172914-47188416	+	rs5769147	0.0545455	0	yes	33	1	30	0	0.015873
VEGFA	chr6:43753212-43753387	+	rs10434	1	0	yes	23	1	40	0	0.015873
LAMC1	chr1:183097886-183098249	+	rs10737242	0.0645161	0	yes	27	1	37	0	0.015625
CDC34	chr19:540079-540834	+	rs1982084	0.0714286	0	yes	26	1	38	0	0.015625
LARP1B	chr4:128996664-128998942	+	rs4834228	0.142857	0	yes	33	1	31	0	0.015625
COX6B1	chr19:36149761-36152408	+	rs4806187	1	0	yes	23	1	42	0	0.0153846
CTC-454I21.3,ZNF585B	chr19:37690419-37697941	-	rs1234250	0.214286	0	yes	23	1	42	0	0.0153846
*	chr6:43352980-43359353	+	rs1214759	1	0	yes	33	0	32	1	0.0153846
BIRC5,AC087645.1	chr17:76212863-76216827	+	rs2467572	0.0681818	0	yes	35	1	31	0	0.0151515
NOL10	chr2:10715960-10717761	-	rs9973566	0.0740741	0	yes	31	1	35	0	0.0151515
CALM2,RP11-761B3.1	chr2:47396557-47397872	-	rs815817	0.0444444	0	yes	40	0	26	1	0.0151515
SETD8	chr12:123873241-123875257	+	rs28533432	0.1	0	yes	30	1	37	0	0.0149254
AC003005.4,ZNF419	chr19:58003580-58005735	+	rs2074071	0.153846	0	no	32	0	35	1	0.0149254
SEC22A	chr3:122962809-122964745	+	rs9289215	0.181818	0	yes	26	0	41	1	0.0149254
COG6	chr13:40251717-40252733	+	rs9532416	0.105263	0	yes	43	1	25	0	0.0147059
HEATR3	chr16:50100181-50100254	+	rs4389139	0.181818	0	yes	34	0	34	1	0.0147059
S1PR1	chr1:101706502-101713077	-	rs12136078	1	0	yes	43	1	26	0	0.0144928
SRSF4	chr1:29475246-29475395	-	rs2230677	1	0	yes	46	0	23	1	0.0144928
CRYZ	chr1:75198739-75198761	+	rs2345436	1	0	yes	34	1	35	0	0.0144928
LRRC27	chr10:134172339-134172367	+	rs182174327	0.2	0	yes	39	1	30	0	0.0144928
LRRC27	chr10:134172339-134172396	+	rs182174327	0.2	0	yes	39	1	30	0	0.0144928
CYP4V2	chr4:187125491-187125522	+	rs4997687	0.285714	0	yes	47	1	22	0	0.0144928
SULT1A1	chr16:28621311-28621450	-	rs2077412	1	0	yes	34	0	36	1	0.0142857
TBC1D22A	chr22:47173574-47188416	+	rs801623	0.0645161	0	yes	44	1	26	0	0.0142857
RP11-385F5.4,LGALS8,HEATR1	chr1:236711447-236714385	+	rs2254483	0.0731707	0	yes	33	1	38	0	0.0140845
CCT6P3	chr7:64516609-64525376	+	rs11768834	1	0	yes	38	0	33	1	0.0140845
ASMTL	chrX:1540736-1544272	-	rs142844203	0.097561	0	yes	40	1	31	0	0.0140845
PHLPP2	chr16:71681523-71681582	+	rs2052585	1	0	yes	38	1	35	0	0.0136986
APOL3	chr22:36545420-36545826	-	rs132644	0.0769231	0	yes	58	1	15	0	0.0136986
CCDC107,ARHGEF39	chr9:35660990-35661216	+	rs1339374	1	0	yes	43	1	30	0	0.0136986
PLA2G4C,CTD-2265M8.2	chr19:48564926-48565254	-	rs10469295	0.333333	0	yes	58	1	16	0	0.0135135
ADAM8	chr10:135082367-135082810	-	rs2995310	0.103448	0	yes	61	0	14	1	0.0133333
PAOX	chr10:135194608-135194963	+	rs11101725	0.117647	0	yes	67	1	8	0	0.0133333
*	chr14:107252007-107272412	+	rs71419858	1	0	yes	58	1	17	0	0.0133333
*	chr14:107269522-107272412	+	rs71419858	1	0	yes	58	1	17	0	0.0133333
*	chr15:51132203-51166768	-	rs1810098	1	0	yes	69	1	6	0	0.0133333
IL21R	chr16:27413940-27414378	+	rs6498021	0.0952381	0	yes	55	1	20	0	0.0133333
TNRC6B	chr22:40624808-40642018	+	rs138045	0.4	0	yes	71	1	4	0	0.0133333
*	chr4:38596365-38603929	-	rs2169541	1	0	yes	65	1	10	0	0.0133333
SFT2D1	chr6:166746523-166746764	-	rs7758459	0.0740741	0	yes	65	1	10	0	0.0133333
PTAR1	chr9:72349171-72355601	-	rs7039383	0.4	0	yes	63	1	12	0	0.0133333
CNR2	chr1:24237630-24238395	+	rs3123558	0.0833333	0	yes	75	1	1	0	0.0131579
CNR2	chr1:24237630-24238447	+	rs3123558	0.111111	0	yes	75	1	1	0	0.0131579
DAB1,OMA1	chr1:59007262-59008154	-	rs1032822	0.142857	0	yes	75	1	1	0	0.0131579
MVD	chr16:88722945-88723843	-	rs28501323	0.0555556	0	yes	75	1	1	0	0.0131579
SLFN12,SLFN13	chr17:33760082-33768581	-	rs3106577	0.0869565	0	yes	75	1	1	0	0.0131579
AC002398.11,LIN37,AC002398.9	chr19:36243386-36243814	+	rs231243	0.142857	0	no	75	1	1	0	0.0131579
*	chr2:203218815-203228319	+	rs4675277	1	0	yes	75	1	1	0	0.0131579
C2orf62,AC021016.6	chr2:219231806-219232557	-	rs3845833	1	0	yes	75	1	1	0	0.0131579
RRBP1	chr20:17639890-17640009	-	rs13040917	1	0	yes	75	1	1	0	0.0131579
RC3H2	chr9:125637648-125639749	-	rs2596698	0.25	0	no	75	1	1	0	0.0131579
