# Supplementary material for: Discover hidden splicing variations by mapping personal transcriptomes to personal genomes
Source: Nucleic Acids Res. 2015 Nov 17;43(22):10612–22. doi: 10.1093/nar/gkv1099 (PMC4678817; doi:10.1093/nar/gkv1099)
Supplement: SUPPLEMENTARY DATA [file supp_gkv1099_nar-02506-n-2015-File010.xlsx]

## Sheet: Sheet1
Table: Personal splice junctions linked to GWAS signals
Gene Symbol	Gene Description	Genomic Coordinates (hg19)	Strand	Novel	Number of Individuals	Splice Site SNP	Average Relative Usage Frequency	Std Dev Relative Usage Frequency	GWAS Signal	GWAS Gene Symbol	GWAS Disease/Trait	PMID
USP6NL	USP6 N-terminal like	chr10:11569567-11604400	-	Yes	1	rs35345466	0.176471	0	rs11592006	*	Pulmonary function (interaction)	23006423
S1PR1	sphingosine-1-phosphate receptor 1	chr1:101706502-101713077	-	Yes	1	rs12136078	1	0	rs765344	*	Cognitive test performance	20125193
ZFP91-CNTF, CNTF, ZFP91	ZFP91 zinc finger protein,ZFP91-CNTF readthrough (NMD candidate),ciliary neurotrophic factor	chr11:58384289-58391502	+	Yes	1	rs1800169	0.117647	0	rs11229439	OR5B2	Coronary heart disease	21971053
FCGR3A, FCGR2B, FCGR2C, RP11-25K21.6	Fc fragment of IgG, low affinity IIIa, receptor (CD16a),Fc fragment of IgG, low affinity IIb, receptor (CD32),Fc fragment of IgG, low affinity IIc, receptor for (CD32) (gene/pseudogene)	chr1:161563074-161565342	+	Yes	1	rs77410877	0.011976	0	rs17400517, rs9427401	HSPA6,FCGR2A	Helicobacter pylori serologic status	23652523
LAMC1	laminin, gamma 1 (formerly LAMB2)	chr1:183097886-183098249	+	Yes	1	rs10737242	0.0645161	0	rs12753817, rs4233192, rs4487994, rs4454510, rs10752885, rs10911191, rs10797812, rs12126434, rs10737236, rs10737237, rs10797813, rs10797814, rs6695746, rs6695837, rs4652763, rs4652764, rs4642853, rs4651138, rs10797819, rs4652769, rs10911206, rs10911209, rs6660111, rs6664995, rs10797822, rs4422969, rs10752890, rs4652772, rs10911212, rs3934579, rs3934697, rs3935384, rs4266836, rs10797829, rs1079783…	LAMC1	Multiple continuous traits in DGI samples, Colorectal cancer, Neuroticism	17463246,17667963,23266556
ZNF143	zinc finger protein 143	chr11:9522818-9529323	+	Yes	1	rs4910471	0.133333	0	rs12279202	IPO7	Blood pressure	21378095
SETD8	SET domain containing (lysine methyltransferase) 8	chr12:123887368-123895094	-	Yes	1	rs28472704	0.0487805	0	rs1106240, rs1569068, rs1727315, rs1727313, rs1716167, rs1716168, rs1790100, rs2049114, rs2695478, rs7980687, rs11830103	MPHOSPH9,SBNO1,*	Head circumference (infant), Multiple sclerosis, Height	22504419,20881960,17660530,19525953
SLCO1B3, LST3, SLCO1B7	solute carrier organic anion transporter family, member 1B7 (non-functional),solute carrier organic anion transporter family, member 1B3	chr12:21022013-21051369	+	Yes	1	rs35757085	0.142857	0	rs17674290, rs12829162, rs7306033, rs17680137, rs2417886, rs7973653, rs7970514	SLCO1B3	Serum bilirubin levels, Hyperbilirubinemia	19414484, 19419973
*	*	chr12:54215209-54239621	+	Yes	1	rs7309157	1	0	rs3910926	*	Rheumatoid Arthritis, cyclic citrullinated peptide (CCP) positive	17982456
NAP1L1	nucleosome assembly protein 1-like 1	chr12:76449942-76452590	-	Yes	1	rs7977777	0.0210526	0	rs4831914, rs7976730, rs7136330, rs10880034, rs4831940	NAP1L1	Multiple continuous traits in DGI samples, Urinary metabolites	21572414,17463246
DHRS12	dehydrogenase/reductase (SDR family) member 12	chr13:52345637-52345956	-	Yes	1	rs2296028	0.230769	0	rs17597531, rs9526793, rs2296028	DHRS12,WDFY2	Coronary Artery Disease	17634449
BTBD7	BTB (POZ) domain containing 7	chr14:93771020-93799165	-	Yes	1	rs12885232	1	0	rs10484032	BTBD7	Alzheimer`s disease	17998437
IL21R	interleukin 21 receptor	chr16:27413940-27414378	+	Yes	1	rs6498021	0.0952381	0	rs722517, rs2107357	*	GWAS of log10 serum total immunoglobulin E concentration in a British population, Self-reported allergy	17255346,23817569
HEATR3	HEAT repeat containing 3	chr16:50100181-50100254	+	Yes	1	rs4389139	0.181818	0	rs8051216, rs7206735	*	Multiple continuous traits in DGI samples, White matter integrity	22960999,17463246
NAE1	NEDD8 activating enzyme E1 subunit 1	chr16:66860684-66861837	-	No	1	rs7195853	0.1	0	rs363184	CCDC79	Multiple complex diseases	17554300
PHLPP2	PH domain and leucine rich repeat protein phosphatase 2	chr16:71681523-71681582	+	Yes	1	rs2052585	1	0	rs4788810, rs2334880, rs2032918, rs11075904	PHLPP2,AP1G1	Multiple continuous traits in DGI samples, Cognitive test performance, Malaria	20125193,17463246,22895189
GSDMB	gasdermin B	chr17:38073584-38074031	-	Yes	1	rs9303280	1	0	rs907091, rs2313430, rs9303277, rs11557467, rs12936231, rs9901146, rs12950743, rs7359623, rs8067378, rs2305479, rs2290400, rs1008723, rs869402, rs7216389, rs9303280, rs9303281, rs7219923, rs7224129, rs4065275, rs12603332, rs4795405	GSDMB,ORMDL3,IKZF3,ZPBP2	Multiple complex diseases, Asthma, Urinary metabolites, Cervical cancer, Self-reported allergy, Childhood asthma, Systemic lupus erythematosus and Systemic sclerosis	21804549,17611496,17554300,23817569,23817570,21572414,23740937,20860503
NBR2	neighbor of BRCA1 gene 2 (non-protein coding)	chr17:41290945-41291953	+	Yes	1	rs11657835	1	0	rs2298862, rs915945, rs9911630, rs11657053, rs8176323, rs8176322, rs8176318, rs4793190, rs3092988, rs8070179, rs8176297, rs4793191, rs8176289, rs8176273, rs8176265, rs3092994, rs8176242, rs4793194, rs1799966, rs8176202, rs8176194, rs8176193, rs4793197, rs1060915, rs8067269, rs3950989, rs2070834, rs799916, rs16942, rs16941, rs799917, rs16940, rs1799949, rs8176140, rs799912, rs8176126, rs3765640, r…	BRCA1,RND2,NBR1	Breast Neoplasms; Neoplasms, Depression--quantitative trait	18782836,20800221
RP11-105N13.4, CRHR1-IT1, CRHR1	CRHR1 intronic transcript 1 (non-protein coding),corticotropin releasing hormone receptor 1	chr17:43713925-43716737	+	Yes	1	rs117276388	0.285714	0	rs17426174, rs17689471, rs17762769, rs8072451, rs4277389, rs4566211, rs12150390, rs17689653, rs17762954, rs1912151, rs1396862, rs17689824, rs17763086, rs17425752, rs17689882, rs1876831, rs16940665, rs16940668, rs17689918, rs16940674, rs16940676, rs1876830, rs1876829, rs1876828, rs2316765, rs878886, rs878887, rs878888, rs4525537, rs4640231, rs4482334, rs17575507	CRHR1	Parkinson`s disease, Intracranial volume, Red blood cell traits	22504418,23222517,20711177,21738487
COX6B1	cytochrome c oxidase subunit VIb polypeptide 1 (ubiquitous)	chr19:36149761-36152408	+	Yes	1	rs4806187	1	0	rs4806187, rs10422762, rs2285421	COX6B1,UPK1A	Suicide attempts in bipolar disorder	21423239
CCDC18	coiled-coil domain containing 18	chr1:93698151-93700364	+	Yes	1	rs797671	0.125	0	rs1856027, rs12128131, rs2295423, rs1572343, rs1060622, rs4847235, rs2152358, rs10874762, rs1335679, rs7535628, rs6682670, rs7517363, rs11164879, rs7513705, rs12030549, rs531358, rs2765545, rs612037, rs797668, rs622608, rs693737, rs2296558, rs6541401, rs9432681, rs6680107, rs9432453, rs1000607, rs4240966, rs4000699, rs2031226, rs6703310, rs2391254, rs942196, rs3767964, rs4847240, rs12044883	TMED5,MTF2,CCDC18	Type 2 diabetes	22158537
ZNF350, HCCAT3	zinc finger protein 350,ZNF350 antisense RNA 1	chr19:52483189-52483593	-	Yes	1	rs12460506	0.142857	0	rs11666461, rs11672744, rs8109375	ZNF613	Multiple complex diseases	17554300
STK4	serine/threonine kinase 4	chr20:43595245-43595869	+	Yes	1	rs4810446	0.0645161	0	rs2284271	STK4	Melanoma	21926416
PPIL2	peptidylprolyl isomerase (cyclophilin)-like 2	chr22:22049782-22050155	+	Yes	1	rs12484060	0.5	0	rs12484060	PPIL2	Multiple complex diseases	17554300
CABIN1	calcineurin binding protein 1	chr22:24567964-24572035	+	Yes	1	rs5760236	0.0952381	0	rs4820581, rs2001106, rs8141797	SUSD2,CABIN1	Amyotrophic lateral sclerosis	23624525
TBC1D22A	TBC1 domain family, member 22A	chr22:47172914-47188416	+	Yes	1	rs5769147	0.0545455	0	rs812942	*	Prostate cancer	21743057
PEX13	peroxisomal biogenesis factor 13	chr2:61249676-61258553	+	Yes	1	rs12713431	0.222222	0	rs9309333, rs12713431	PUS10,PEX13	Coronary Artery Disease, Alzheimer`s disease	17998437,17634449
SEC22A	SEC22 vesicle trafficking protein homolog A (S. cerevisiae)	chr3:122962809-122964745	+	Yes	1	rs9289215	0.181818	0	rs12487554	SEC22A	Multiple sclerosis	23055271
ZNF621	zinc finger protein 621	chr3:40571808-40586471	+	Yes	1	rs111952718	0.428571	0	rs12491211, rs6599111	*	Amyotrophic Lateral Sclerosis (ALS)	17362836
NFKB1	nuclear factor of kappa light polypeptide gene enhancer in B-cells 1	chr4:103423325-103446668	+	No	1	rs2272676	0.125	0	rs3774959	NFKB1	Ulcerative colitis	23128233
LARP1B	La ribonucleoprotein domain family, member 1B	chr4:128996664-128998942	+	Yes	1	rs4834228	0.142857	0	rs2306054, rs1064205, rs12509092, rs11727049, rs12645577	LARP1B	Parkinson`s disease	17052657,21738487
CANX	calnexin	chr5:179126104-179129492	+	Yes	1	rs7715356	0.0384615	0	rs730012	*	Urticaria	19862937
GPR146, C7orf50, RP11-449P15.1	chromosome 7 open reading frame 50,G protein-coupled receptor 146	chr7:1095877-1097127	+	Yes	1	rs79658522	0.1	0	rs1997243	C7orf50	Cholesterol, total	24097068
IRF5	interferon regulatory factor 5	chr7:128578300-128581332	+	No	1	rs2004640	0.0571429	0	rs2004640	IRF5	Lupus Erythematosus, Systemic	16642019
POLD2	polymerase (DNA directed), delta 2, accessory subunit	chr7:44161709-44162355	-	Yes	1	rs2979422	0.133333	0	rs882020	MYL7	Alcohol dependence	21314694
AC068533.7	*	chr7:65565073-65575278	+	Yes	1	rs2249458	1	0	rs6946143, rs875971, rs1129531, rs10256544, rs6944374, rs12537823, rs7794930, rs7783779, rs709597, rs778720, rs6947339, rs3857685, rs6460302, rs6460307, rs10244498, rs2659897, rs10950050, rs1962050	RABGEF1,CRCP,TPST1	Aortic root size	21223598
CRCP, RP5-1132H15.1, AC068533.7	CGRP receptor component	chr7:65565073-65592690	+	Yes	1	rs2249458	0.0769231	0	rs6946143, rs875971, rs1129531, rs10256544, rs6944374, rs12537823, rs7794930, rs7783779, rs709597, rs778720, rs6947339, rs3857685, rs6460302, rs6460307, rs10244498, rs2659897, rs10950050, rs1962050	RABGEF1,CRCP,TPST1	Aortic root size	21223598
HEATR2	HEAT repeat containing 2	chr7:769195-769299	+	Yes	1	rs74857857	0.1	0	rs4357190	*	Multiple complex diseases	17554300
BRI3	brain protein I3	chr7:97899872-97900168	-	Yes	1	rs34776142	1	0	rs3801263, rs6945554, rs6961129	BAIAP2L1	Epilepsy	22116939
PHYHD1	phytanoyl-CoA dioxygenase domain containing 1	chr9:131684636-131689362	+	Yes	1	rs751340	0.214286	0	rs10113912, rs719703	PHYHD1,NUP188	Multiple complex diseases, Lymphocyte counts	17554300,22286170
SLC25A51, DCAF10, RP11-613M10.9	DDB1 and CUL4 associated factor 10,solute carrier family 25, member 51	chr9:37860488-37880416	-	Yes	1	rs41278325	0.133333	0	rs1409145, rs3827515, rs7049213, rs966494, rs16934508, rs10973596	EXOSC3,DCAF10	Multiple complex diseases	17554300
SIDT2	SID1 transmembrane family, member 2	chr11:117066632-117069061	+	Yes	2	rs585849	0.0934783	0.00652174	rs499910, rs9326248, rs6589598, rs4938344, rs4938349, rs3736120, rs10790175, rs10790177, rs4938354, rs7946257, rs7107152, rs474339, rs8521, rs664971	SIDT2,TAGLN,SIK3,PAFAH1B2	Serum markers of iron status	21149283
PECR, MREG	peroxisomal trans-2-enoyl-CoA reductase,melanoregulin	chr2:216894793-216894978	-	Yes	2	rs7592663	0.833333	0.166667	rs7590720, rs934154, rs705648	PECR	Eating disorders (purging via substances), Alcohol dependence	23568457,19581569
DMXL1, CTB-161M19.4	Dmx-like 1	chr5:118396227-118406500	-	Yes	2	rs299216	1	0	rs4895361	DMXL1	Brain structure	22504417
*	*	chr5:167949994-167950108	+	Yes	2	rs11747042	1	0	rs35783321	*	Multiple complex diseases	17554300
CDCA2	cell division cycle associated 2	chr8:25316660-25317755	+	Yes	2	rs3812422	0.138095	0.0047619	rs7845279	*	Prostate cancer mortality	20978177
NKAIN3	Na+/K+ transporting ATPase interacting 3	chr8:63632623-63634016	-	Yes	2	rs1545786	1	0	rs2882926	*	Periodontitis (PAL4Q3)	24024966
ABCA10	ATP-binding cassette, sub-family A (ABC1), member 10	chr17:67175150-67178293	-	No	3	rs11077396	0.833333	0.235702	rs2302290, rs740517, rs12941264	ABCA6,ABCA10	Adverse response to chemotherapy (neutropenia/leucopenia) (all antimetabolite drugs), Depression--quantitative trait	20800221,23648065
CDPF1	cysteine-rich, DPF motif domain containing 1	chr22:46644182-46645149	-	Yes	3	rs9626823	0.67619	0.239425	rs4253772, rs9626814	PPARA	Cholesterol, total, GWAS of narcolepsy in a Japanese population	24097068,19629137
MYO1G	myosin IG	chr7:45007558-45008501	-	Yes	3	rs17569603	0.0424795	0.00676706	rs7800695, rs6973982	TBRG4,CCM2	GWAS of bone mineral density and growth, Pulmonary function (interaction)	19181680,23006423
OLFML1, CTD-2516F10.2	olfactomedin-like 1	chr11:7526104-7527109	-	Yes	4	rs7943470	0.732143	0.269045	rs4758192	OLFML1	Multiple continuous traits in DGI samples	17463246
SBF2-AS1, SBF2, RP11-540A21.2	SBF2 antisense RNA 1,SET binding factor 2	chr11:9780051-9801925	+	Yes	4	rs3751000	0.345833	0.061661	rs1032550	SBF2	Serum metabolites	19043545
DDX11	DEAD/H (Asp-Glu-Ala-Asp/His) box helicase 11	chr12:31227479-31231111	+	Yes	4	rs7305885	0.118677	0.0110901	rs4356315	*	Lymphocyte counts	22286170
*	*	chr12:54215209-54242642	+	Yes	4	rs7309157	1	0	rs3910926	*	Rheumatoid Arthritis, cyclic citrullinated peptide (CCP) positive	17982456
MARK3	MAP/microtubule affinity-regulating kinase 3	chr14:103921691-103923478	+	Yes	4	rs7150317	0.0857122	0.00691031	rs2010281, rs11623869	MARK3	Bone mineral density, Bone mineral density (spine)	19079262,22504420
MARK4, PPP1R37	protein phosphatase 1, regulatory subunit 37,MAP/microtubule affinity-regulating kinase 4	chr19:45596786-45629962	+	Yes	4	rs75011035	0.190879	0.0657853	rs7253652	TRAPPC6A	Urinary metabolites	21572414
ZNF321P, ZNF816	zinc finger protein 321, pseudogene,zinc finger protein 816	chr19:53455876-53456003	-	Yes	4	rs2011496	0.333333	0.102062	rs10415443	ZNF816	Multiple complex diseases	17554300
CLDN14, AP000695.4	claudin 14	chr21:37874727-37881541	-	Yes	4	rs915750	0.825	0.204634	rs2835379	CLDN14	Multiple complex diseases	17554300
PPP1R3B, RP11-10A14.3	protein phosphatase 1, regulatory subunit 3B	chr8:8999187-9008072	-	Yes	4	rs330924	0.90625	0.16238	rs9949, rs330911	PPP1R3B	Alzheimer`s disease (late onset)	21379329
*	*	chr9:103115528-103116278	+	Yes	4	rs10819764	1	0	rs10989064	TEX10	Multiple complex diseases	17554300
ABCA10	ATP-binding cassette, sub-family A (ABC1), member 10	chr17:67175150-67175415	-	No	5	rs11077396	0.819048	0.234061	rs2302290, rs740517, rs12941264	ABCA6,ABCA10	Adverse response to chemotherapy (neutropenia/leucopenia) (all antimetabolite drugs), Depression--quantitative trait	20800221,23648065
PPIL2	peptidylprolyl isomerase (cyclophilin)-like 2	chr22:22049782-22051035	+	Yes	5	rs12484060	0.297143	0.051955	rs12484060	PPIL2	Multiple complex diseases	17554300
SNX32, CFL1	sorting nexin 32,cofilin 1 (non-muscle)	chr11:65623714-65624025	-	Yes	6	rs665306	0.0398477	0.0112094	rs665306, rs630303	CFL1	Response to TNF antagonist treatment	21061259
ZNF429	zinc finger protein 429	chr19:21710313-21712459	+	Yes	6	rs62108331	0.777778	0.184257	rs1984771, rs2650757	ZNF429	Multiple complex diseases, Lymphocyte counts	17554300,22286170
CLDN14, AP000695.4	claudin 14	chr21:37876611-37881541	-	Yes	6	rs915750	0.748016	0.194211	rs2835379	CLDN14	Multiple complex diseases	17554300
PPIL2	peptidylprolyl isomerase (cyclophilin)-like 2	chr22:22049782-22051173	+	Yes	6	rs12484060	0.380372	0.114562	rs12484060	PPIL2	Multiple complex diseases	17554300
CD80	CD80 molecule	chr3:119276776-119277309	-	Yes	6	rs2222630	0.0618257	0.0106139	rs2222630, rs59374417, rs4330287, rs4407429, rs10511393, rs16830002, rs16830004	*	Multiple continuous traits in DGI samples, Vitiligo	17463246,22561518
C4orf33	chromosome 4 open reading frame 33	chr4:130031498-130032840	+	Yes	6	rs1699387	0.0955586	0.0210377	rs1757925	C4orf33	Lymphocyte counts	22286170
ZNF429	zinc finger protein 429	chr19:21710313-21711885	+	Yes	7	rs62108331	0.821429	0.180545	rs1984771, rs2650757	ZNF429	Multiple complex diseases, Lymphocyte counts	17554300,22286170
VRK1	vaccinia related kinase 1	chr14:97321688-97322466	+	Yes	8	rs2230532	0.0915746	0.0211134	rs4905558	VRK1	Neutrophil count	21507922
RP11-305P22.9	*	chr20:61646648-61663633	+	Yes	8	rs6090203	0.729563	0.29822	rs2277769, rs6089829	*	Multiple continuous traits in DGI samples, Prostate cancer (gene x gene interaction)	17463246,22219177
RPS6	ribosomal protein S6	chr9:19187221-19376258	+	Yes	8	rs67906804	0.0146805	0.0126148	rs16937415	*	Cognitive performance	19734545
CPNE1	copine I	chr20:34214723-34215201	-	No	9	rs2425068	0.648269	0.0564645	rs2425068	CPNE1	Plasma levels of Protein C	20802025
EIF3E	eukaryotic translation initiation factor 3, subunit E	chr8:109215368-109215629	-	Yes	10	rs630492	0.675714	0.186909	rs374810, rs611744, rs635941	RSPO2,EIF3E	Dupuytren's disease, Prostate cancer	21732829,21743057
*	*	chr12:92731284-92751306	-	Yes	11	rs1948656	1	0	rs337650, rs337661, rs337663, rs427600, rs418571, rs428699, rs381966, rs1948656	*	Acute lung injury	22295056
RP11-305P22.9	*	chr20:61660877-61663633	+	Yes	11	rs6090203	0.881818	0.251606	rs2277769, rs6089829	*	Multiple continuous traits in DGI samples, Prostate cancer (gene x gene interaction)	17463246,22219177
AHRR	aryl-hydrocarbon receptor repressor	chr5:428122-430060	+	Yes	11	rs72717415	0.142449	0.0447297	rs12188164	AHRR	Cystic fibrosis severity	21602797
NDUFAF6	NADH dehydrogenase (ubiquinone) complex I, assembly factor 6	chr8:95988208-95993082	+	Yes	12	rs6983948	0.657989	0.230052	rs4735337, rs16893776	*	Blood pressure, Cognitive test performance	20125193,21909110
RP11-761I4.4, IL16	interleukin 16	chr15:81598887-81600451	+	Yes	14	rs4778639	0.249338	0.0603476	rs4778636	IL16	Lymphocyte counts	22286170
NUP50	nucleoporin 50kDa	chr22:45567034-45567480	+	No	14	rs132876	0.199288	0.0719427	rs132881	NUP50	Lymphocyte counts	22286170
ALG8	ALG8, alpha-1,3-glucosyltransferase	chr11:77838483-77850518	-	Yes	15	rs10793289	0.0908964	0.0329492	rs10793285, rs10899440	ALG8	Endometriosis, Lymphocyte counts	21151130,22286170
NBR2	neighbor of BRCA1 gene 2 (non-protein coding)	chr17:41290940-41291953	+	Yes	15	rs11657835	0.804444	0.182824	rs2298862, rs915945, rs9911630, rs11657053, rs8176323, rs8176322, rs8176318, rs4793190, rs3092988, rs8070179, rs8176297, rs4793191, rs8176289, rs8176273, rs8176265, rs3092994, rs8176242, rs4793194, rs1799966, rs8176202, rs8176194, rs8176193, rs4793197, rs1060915, rs8067269, rs3950989, rs2070834, rs799916, rs16942, rs16941, rs799917, rs16940, rs1799949, rs8176140, rs799912, rs8176126, rs3765640, r…	BRCA1,RND2,NBR1	Breast Neoplasms; Neoplasms, Depression--quantitative trait	18782836,20800221
ATP5A1	ATP synthase, H+ transporting, mitochondrial F1 complex, alpha subunit 1, cardiac muscle	chr18:43671818-43673144	-	Yes	15	rs8083998	0.0593158	0.0181876	rs7244921, rs13381709, rs8089150, rs11874712	ATP5A1,HAUS1	HIV-1 disease progression, Migraine - clinic-based	17641165,23793025
DDX11	DEAD/H (Asp-Glu-Ala-Asp/His) box helicase 11	chr12:31227479-31231323	+	Yes	16	rs7305885	0.269847	0.0967738	rs4356315	*	Lymphocyte counts	22286170
NDUFV3	NADH dehydrogenase (ubiquinone) flavoprotein 3, 10kDa	chr21:44327013-44328973	+	Yes	16	rs73905782	0.263344	0.150437	rs460128, rs463498, rs2839603, rs11203166	NDUFV3,WDR4	Facial morphology, Lymphocyte counts	22341974,22286170
RPS14	ribosomal protein S14	chr5:149826525149827147	-	Yes	21	rs4841	0.0934589	0.0440175	rs12520101, rs13177918	RPS14	Multiple continuous traits in DGI samples, Visceral adipose tissue/subcutaneous adipose tissue ratio	22589738,17463246
ICA1	islet cell autoantigen 1, 69kDa	chr7:8167773-8168380	-	Yes	23	rs6948664	0.589271	0.178312	rs4725072	ICA1	Systemic lupus erythematosus and Systemic sclerosis	23740937
ARPC5L	actin related protein 2/3 complex, subunit 5-like	chr9:127624678-127626266	+	No	23	rs10986468	1	0	rs7040520	SCAI	Alzheimer`s disease (late onset)	21379329
IRF5	interferon regulatory factor 5	chr7:128578300-128582124	+	No	25	rs2004640	0.107753	0.0415854	rs2004640	IRF5	Lupus Erythematosus, Systemic	16642019
POLE4	polymerase (DNA-directed), epsilon 4, accessory subunit	chr2:75185855-75186467	+	Yes	28	rs12366	0.0921691	0.041165	rs4853081, rs11902447, rs3886110, rs7602776, rs7571034, rs4366930, rs13012537, rs754978	*	Multiple continuous traits in DGI samples	17463246
*	*	chr2:120988376-120989643	-	Yes	46	rs2278504	1	0	rs4849842, rs3931841, rs2289172, rs4849849, rs11689112	RALB	Multiple complex diseases, Lymphocyte counts	17554300,22286170
RP11-305P22.9	*	chr20:61640826-61663633	+	Yes	48	rs6090203	0.941376	0.10243	rs2277769, rs6089829	*	Multiple continuous traits in DGI samples, Prostate cancer (gene x gene interaction)	17463246,22219177
STYXL1	serine/threonine/tyrosine interacting-like 1	chr7:75630274-75633075	-	Yes	68	rs8565	0.31242	0.0734772	rs6978677	STYXL1	Lymphocyte counts	22286170
OAS1, RP1-71H24.1	2'-5'-oligoadenylate synthetase 1, 40/46kDa	chr12:113355506-113357194	+	Yes	69	rs10774671	0.214655	0.0733768	rs2660, rs4767030, rs10850094, rs10774674, rs10850098, rs10774676, rs4766663, rs6489868, rs4766673, rs4766674, rs4766675, rs7315441, rs7134391, rs1859336, rs7132404, rs7966314, rs4767040, rs10774679	OAS1	Multiple complex diseases	17554300
